# Supplementary material for: Evaluating the modulation of peripheral immune profile in people living with HIV and (Neuro)cysticercosis
Source: PLoS Negl Trop Dis. 2024 Aug 2;18(8):e0012345. doi: 10.1371/journal.pntd.0012345 (PMC11324146; doi:10.1371/journal.pntd.0012345)
Supplement: S1 Table — (XLSX) [file pntd.0012345.s003.xlsx]

## Sheet: Sheet1
Below are tables to support the figures 1 to 4 in the manuscript
Table 1
Cytokine	HIV+CC+			HIV+CC-			p-values	adj p-values	HIV-CC+			HIV-CC-			p-values	adj p-values
	Conc	IQR	SEM	Conc	IQR	SEM			Conc	IQR	SEM	Conc	IQR	SEM
TNF-a	3.905	1.71 - 7.325	0.768	3.184	1.215 - 6.69	0.739	0.3155	1	4.407	1.592 - 7.06	0.825	6.737	2.416 - 11.54	1.02	0.0485	1
IL-06	2.933	1.728 - 4.307	0.353	2.838	1.728 - 4.835	0.419	0.7578	1	2.886	1.807 - 4.227	0.365	4.102	1.592 - 9.413	0.873	0.2321	1
IL-8	60.12	11.77 - 309.1	40.206	49.45	15.0 - 209.5	26.285	0.6998	1	49.21	19.67 - 578.6	84.306	103.6	21.46 - 1621.0	178.936	0.1564	1
IL-10	1.661	0.8673 - 2.706	0.249	2.251	1.181 - 4.239	0.413	0.0574	1	1.531	1.181 - 2.608	0.215	2.419	0.9954 - 4.64	0.387	0.0986	1
IL-1b	6.555	4.557 - 16.42	1.603	8.472	4.1 - 16.42	1.665	0.3977	1	6.896	4.232 - 15.77	1.741	12.08	5.256 - 17.58	1.377	0.0351	1
IFN-g	33.29	20.14 - 48.6	3.847	22.87	10.56 - 48.6	5.144	0.1634	1	29.71	16.45 - 48.6	4.848	38.26	24.2 - 48.6	2.475	0.0366	1
IL-4	26.29	13.72 - 50.83	5.015	21.58	16.26 - 49.2	4.457	0.4274	1	43.51	16.26 - 77.63	9.003	52.82	17.51 - 107.0	10.134	0.2142	1
IL-17	6.271	4.743 - 8.765	0.543	6.271	4.743 - 9.892	0.696	0.7274	1	8.073	5.156 - 10.76	0.822	7.996	4.846 - 14.21	1.045	0.5292	1
IL-13	297.7	239.9 - 458.4	29.562	329.8	239.9 - 472.5	31.42	0.1992	1	344.1	239.9 - 457.9	32.865	397.1	223.6 - 472.5	27.908	0.7585	1
IL-5	6.132	4.793 - 6.132	0.181	4.245	2.431 - 7.325	0.662	0.6511	1	3.673	2.431 - 6.132	0.543	6.132	6.132 - 7.325	0.133	0.0008	0.0336
VCAM-1	817022	396012.0 - 1286345.0	120431	674700	320800.0 - 907410.0	79332.6	0.0735	1	587446	218775.0 - 779692.0	84660.1	595909	443317.0 - 894483.0	50370.5	0.1463	1
ICAM-1	246996	118900.0 - 491587.0	50270.2	169500	94730.0 - 343322.0	33628.7	0.087	1	252584	127517.0 - 556238.0	64627.5	257361	77065.0 - 474422.0	44412.6	0.4847	1
IL-12	325.1	159.7 - 526.5	49.467	248.2	65.62 - 503.5	59.181	0.1061	1	378.2	137.2 - 531.7	59.87	449.5	173.8 - 611.6	48.871	0.2374	1
IL-18	278.1	182.8 - 444.3	35.276	259.4	185.1 - 395.2	28.01	0.6998	1	245.5	128.8 - 328.3	30.385	229.4	154.9 - 298.9	16.065	0.1564	1
Table 2
Cytokine	HIV+NCC+			HIV+ NCC-			p-value	adj p-values	HIV- NCC+			HIV- NCC-			p-value	adj p-values
	Conc	IQR	SEM	Conc	IQR	SEM			Conc	IQR	SEM	Conc	IQR	SEM
TNF-a	3.905	1.215 - 6.831	1	3.703	1.71 - 7.426	0.709	0.7684	1	4.978	1.592 - 8.939	1.344	7.056	2.993 - 11.26	1.314	0.1497	1
IL-06	2.279	1.455 - 5.124	0.678	2.49	1.568 - 4.307	0.426	0.6462	1	3.12	2.002 - 4.13	0.389	3.881	2.039 - 8.411	0.318	0.4397	1
IL-8	38.91	11.98 - 75.74	11.61	52.95	11.87 - 260.6	38.817	0.7565	1	60.95	29.11 - 1111.0	15.096	176.9	28.19 - 1403.0	135.105	0.4932	1
IL-10	1.97	0.9735 - 2.586	0.294	1.764	1.077 - 4.215	0.489	0.9345	1	1.408	1.061 - 4.239	0.581	2.419	1.2 - 4.586	0.397	0.1304	1
IL-1b	6.055	4.1 - 15.11	1.957	7.056	4.557 - 16.42	1.474	0.5268	1	7.557	4.628 - 16.42	2.148	9.474	5.587 - 16.95	1.494	0.555	1
IFN-g	33.29	18.95 - 48.6	5.279	30.91	14.74 - 48.6	4.202	0.9085	1	22.87	16.11 - 48.6	5.954	39.2	21.46 - 49.64	4.005	0.21	1
IL-4	26.29	15.51 - 43.29	4.948	26.29	15.88 - 50.92	4.344	0.6111	1	39.32	15.78 - 90.05	13.619	56.3	21.37 - 112.6	9.679	0.1866	1
IL-17	6.271	4.743 - 8.765	0.716	6.271	4.743 - 9.892	0.638	0.8877	1	8.709	6.271 - 9.892	0.87	8.073	5.156 - 13.29	0.767	0.6687	1
IL-13	261.7	223.6 - 458.4	41.609	300.5	239.9 - 472.5	28.831	0.2471	1	358.4	270.6 - 472.5	36.825	391.8	239.9 - 472.5	24.608	0.8309	1
IL-5	6.132	2.431 - 6.132	0.656	6.132	3.071 - 7.325	0.527	0.207	1	3.661	3.071 - 7.325	0.667	6.132	3.816 - 7.325	0.398	0.1458	1
VCAM-1	1052381	589064.0 - 1472149.0	156005	691719	425214.0 - 986247.0	69485.1	0.1823	1	599400	315200.0 - 769193.0	82864.4	590087	424023.0 - 876335.0	59696.6	0.6399	1
ICAM-1	227300	65866.0 - 445608.0	67041.2	208300	104865.0 - 447643.0	42448.2	>0.9999	1	258700	136211.0 - 530854.0	46511.5	272403	90733.0 - 570044.0	51544.2	0.8677	1
IL-12	271.2	129.7 - 503.5	66.951	360.3	100.3 - 503.5	54.24	0.7628	1	404.4	190.1 - 503.5	57.404	503.5	253.9 - 658.7	66.513	0.1804	1
IL-18	263.5	215.0 - 387.3	30.87	294.9	194.0 - 454.6	32.26	0.8217	1	205.2	126.8 - 299.9	31.486	250.5	157.8 - 346.7	25.211	0.1831	1
Table 3
Cytokine	Active			Inactive			p-value	adj p-values
	Conc	IQR	SEM	Conc	IQR	SEM
TNF-a	5.95	2.545 - 9.505	2.134	4.095	1.234 - 6.445	1.144	0.1757	1
IL-06	3.12	2.03 - 11.85	3.078	2.279	1.543 - 5.83	0.936	0.4981	1
IL-8	55.25	13.43 - 600.9	184.27	46.64	16.71 - 418.6	87.73	0.8596	1
IL-10	1.918	1.131 - 2.074	0.296	1.603	1.017 - 4.053	0.662	0.9751	1
IL-1b	6.396	5.402 - 9.821	1.406	6.555	4.1 - 16.42	2.687	0.731	1
IFN-g	28.08	17.14 - 48.2	9.83	33.29	18.21 - 48.6	6.63	0.8924	1
IL-4	41.34	22.06 - 63.24	13.048	26.29	15.65 - 41.57	5.66	0.3526	1
IL-17	8.419	6.781 - 10.07	1.043	6.271	4.743 - 9.222	0.977	0.1362	1
IL-13	299.1	256.2 - 368.1	35.515	300.5	239.9 - 472.5	50.758	0.8428	1
IL-5	3.071	1.634 - 6.132	1.423	6.132	3.071 - 7.325	0.928	0.0389	0.5057
VCAM-1	630583	387200.0 - 1607345.0	384822	738308	560449.0 - 1238318.0	147793	0.8518	1
ICAM-1	538615	292237.0 - 823903.0	169235	197836	46463.0 - 299200.0	55203.8	0.0059	0.0826
IL-12	315	213.1 - 492.0	88.446	404.4	144.7 - 503.5	78.247	0.8922	1
IL-18	255.7	217.8 - 327.3	34.938	243.3	148.9 - 423.2	59.702	0.8845	1
Table 4
Cytokine	HIV+Active			HIV+Inactive			p-value	adj p-values	HIV-Active			HIV-Inactive			p-value	adj p-values
	Conc	IQR	SEM	Conc	IQR	SEM			Conc	IQR	SEM	Conc	IQR	SEM
TNF-a	8.939	5.368 - 11.92	2.119	2.641	1.215 - 4.273	0.739	0.0034	0.0952	2.545	2.069 - 7.004	1.601	6.445	2.962 - 12.1	3.205	0.3841	1
IL-06	7.141	2.189 - 29.32	8.574	2.002	1.527 - 3.364	0.531	0.1104	1	3.12	2.021 - 3.12	0.367	4.13	1.543 - 16.38	5.221	0.3447	1
IL-8	49.56	12.17 - 2062.0	648.154	34.33	11.82 - 74.28	18.025	0.4562	1	60.95	25.36 - 121.9	32.005	51.78	20.24 - 2870.0	949.419	0.6064	1
IL-10	1.97	1.225 - 7.247	1.962	1.632	0.8967 - 3.548	0.765	0.7033	1	1.817	0.977 - 2.026	0.348	1.408	1.121 - 4.403	1.215	0.6788	1
IL-1b	8.058	5.306 - 21.7	5.308	5.42	4.059 - 12.59	2.461	0.1686	1	5.683	4.627 - 7.147	0.837	16.42	10.99 - 62.31	18.973	0.0539	1
IFN-g	47.6	27.32 - 54.74	8.683	27.32	10.15 - 37.26	7.827	0.1073	1	17.48	11.91 - 36.43	8.004	48.6	27.62 - 51.67	8.015	0.1454	1
IL-4	43.29	13.25 - 79.89	21.072	21.27	10.91 - 38.29	7.905	0.2225	1	39.4	22.31 - 64.85	5.674	39.32	16.02 - 109.3	31.092	0.6738	1
IL-17	6.95	6.5 - 12.45	1.883	6.271	3.726 - 6.95	0.931	0.0949	1	8.765	7.172 - 9.892	0.244	8.765	4.743 - 14.82	3.357	0.978	1
IL-13	297.7	222.2 - 1197.0	308.479	250.8	212.1 - 322.5	31.905	0.49	1	300.5	270.2 - 377.8	35.078	472.5	331.4 - 472.5	67.353	0.0679	1
IL-5	6.132	1.634 - 6.132	1.425	6.132	2.591 - 6.132	1.023	0.5784	1	3.071	2.352 - 3.071	0.234	6.132	3.661 - 7.325	1.219	0.0225	0.585
VCAM-1	1472149	479648.0 - 3019623.0	806952	895344	315675.0 - 1366250.0	303194	0.3284	1	529500	328500.0 - 630583.0	98765.2	649600	560449.0 - 810929.0	83623.9	0.1898	1
ICAM-1	445608	73028.0 - 680084.0	192060	180684	36761.0 - 302378.0	185581	0.3399	1	719400	432211.0 - 1016145.0	191875	197836	72304.0 - 324300.0	289859	0.007	0.189
IL-12	271.2	155.0 - 746.2	187.494	174.9	81.64 - 503.5	191.877	0.4869	1	332.7	171.8 - 553.6	125.978	503.5	364.8 - 536.3	121.168	0.3621	1
IL-18	263.5	203.0 - 1326.0	356.036	246.7	196.9 - 393.5	56.542	0.799	1	249.6	165.1 - 299.1	58.725	205.2	121.2 - 456.8	111.743	>0.9999	1
