# Supplementary material for: Evaluating the modulation of peripheral immune profile in people living with HIV and (Neuro)cysticercosis
Source: PLoS Negl Trop Dis. 2024 Aug 2;18(8):e0012345. doi: 10.1371/journal.pntd.0012345 (PMC11324146; doi:10.1371/journal.pntd.0012345)
Supplement: S1 Data — The second worksheet includes metadata describing all variables and units. (XLSX) [file pntd.0012345.s004.xlsx]

## Sheet: S1 Database
Study ID	Region	Age	Sex	Marital Stat	Edu LvL	Occupation	HIV Stat	Viral Load	V/Load (copies/ml)	Copies	CD4	ART Duration	HIV stage	TsAb	TsAg	CC+	TNF-a	IL-6	IL-8	IL-10	IL-1b	IFN-g	IL-4	IL-17	IL-13	IL-5	VCAM-1	ICAM-1/cd54	IL-12	IL-18	CT Scan Done	CYST STAGE_(category)	Cyst seen_(category)	CYST LOCATION_(category)	Cyst Feature	Cyst Vaibility	NCC (NO/INACTIVE/MIXED/ACTIVE)	Neurological Symptoms
CX01201905271	2	32	1	1	2	1	2							0	0	1	8.93936	2.03903	9.91746	2.07376	7.55704	49.981	68.0747	8.76532	397.134	1.63358	606866	1.14879e+06	430.52	336.403	1	Vesicular	1	extra-Parenchyma	1	1	ACTIVE	unknown status
I-01-202101-747	2	42	1	1	1	1	1	HIV-1 NOT DETECTED	0	Not detected	352	52	Stage I	1	0	1	1.215	2.279	29.75	1.603	3.571	38.58	9.373	6.271	239.9	3.071	212600	227300	65.62	395.5	1	Calcified	4	Both	5	0	INACTIVE	No headache
C-01-201806-0005	2	52	1	1	3	1	2							1	0	1	1.20257	1.54271	20.9113	1.40763	16.4198	48.6008	16.2551	4.74262	472.469	7.3251	846377	255067	503.457	47.7649	1	Calcified	1	Parenchyma	0	0	INACTIVE	unknown status
C01201905342	2	46	2	5	1	1	2							1	0	1	4.97812	1.54271	51.7814	4.23868	16.4198	48.6008	13.7242	4.74262	472.469	7.3251	775482	8396.5	503.457	450.89	1	Calcified	3	Parenchyma	5	1	INACTIVE	unknown status
IX01201905323	2	43	2	5	2	1	1	HIV-1 NOT DETECTED	0	Not detected	362	36	Stage I	0	0	1	1.215	1.455	7.102	0.5696	3.571	6.988	9.373	6.271	329.8	2.431	1396000	135000	129.7	217.3	1	Calcified	1	Parenchyma	5	0	INACTIVE	No headache
I-02-202003-502	1	40	1	1	3	1	1	>1000	25500	>1000	440	144	Stage III	0	0	1	2.15914	1.74145	9.7301	0.771741	4.05926	23.7356	15.5144	3.38743	137.76	6.13169	1.94702e+06	65865.6	526.543	556.88	1	Calcified	1	extra-Parenchyma	0	0	INACTIVE	No headache
C-01-201806-44	2	43	2	1	3	1	2							0	0	1	1.592	1.455	19.57	1.181	4.1	10.56	15.78	8.073	270.6	1.731	599400	288000	65.62	128.8	1	Calcified	1	extra-Parenchyma	5	0	INACTIVE	No headache
C-01-202003-503	2	52	1	1	3	1	2							0	0	1	4.33297	4.12977	13.8544	1.06124	5.55531	40.4518	39.3207	8.76532	297.697	6.13169	769193	530854	325.1	462.672	1	Calcified	1	Parenchyma	5	0	INACTIVE	No headache
C-01-201806-45	2	59	1	5	3	1	2							0	0	1	12.2254	17.5586	3216.94	5.58504	49.7569	54.7409	92.6364	9.67909	365.155	6.13169	3.06829e+06	197836	404.43	540.464	1	Calcified	1	Parenchyma	5	0	INACTIVE	No headache
C02201905242	1	41	2	1	3	1	2							0	0	1	7.3251	4.07407	46.6372	4.23868	16.4198	48.6008	16.2551	1.52194	472.469	7.3251	191545	167555	503.457	115.571	1	Calcified	2	Parenchyma	5	0	INACTIVE	unknown status
IX01201905274	2	53	1	3	2	1	1	HIV-1 NOT DETECTED	0	Not detected	0	98	Stage III	1	0	1	1.20257	0.539047	20.4226	2.58636	16.4198	48.6008	16.2551	4.74262	472.469	7.3251	589064	282095	503.457	278.127	1	Mixed	4	Parenchyma	1	0	MIXED	Severe Headache
C01201905217	2	40	2	2	2	1	2							1	0	1	1.403	2.279	37.62	1.181	4.1	7.711	9.373	6.271	239.9	2.431	315200	152000	38.7423	156.9	1	Mixed	4	Both	11	1	MIXED	No headache
I-01-201806-73	2	45	1	1	3	1	1	<1000	< 40	<1000	123	45	Stage II	1	1	1	8.93936	25.9953	2142.49	1.86658	15.109	47.6	61.4063	10.5965	297.697	1.63358	2.01293e+06	138981	271.158	324.227	1	Mixed	3	Parenchyma	6	1	ACTIVE	No headache
I-01-201806-0021	2	45	1	1	3	1	1	HIV-1 NOT DETECTED	0	Not detected	260	36	Stage III	1	1	1	6.83128	1.44408	9.7301	0.584019	4.55735	21.342	0.221321	6.95036	182.77	6.13169	881733	7075.64	38.7423	263.47	1	Vesicular	1	Parenchyma	1	1	ACTIVE	Seizures & Severe Prog Head
I-02-202003-599	1	54	1	1	3	1	1	HIV-1 NOT DETECTED	0	Not detected	568	84	Stage I	1	1	1	3.9047	7.14061	49.5566	1.96992	8.05848	33.2949	43.2881	6.95036	261.698	1.63358	77563.1	445608	325.1	247.303	1	Vesicular	2	Both	1	1	ACTIVE	No headache
C-01-202003-509	2	44	1	1	3	1	2							1	1	1	2.545	3.12	140.7	1.817	5.683	16.11	35.24	8.073	300.5	3.071	529500	521100	332.7	261.7	1	Vesicular	1	Parenchyma	1	1	ACTIVE	No headache
C-01-201812-48	2	64	1	1	2	1	2							1	1	1	5.068	3.12	40.8	1.285	6.736	22.87	61.63	9.892	358.4	3.071	445900	883500	676.6	237.5	1	Vesicular	4	Both	11	1	ACTIVE	normal headache
C-01-201812-82	2	44	1	1	2	1	2							1	1	1	1.592	2.002	60.95	1.979	3.571	7.711	9.373	6.271	239.9	3.071	654300	343322	38.7423	249.6	1	Vesicular	2	Parenchyma	2	1	ACTIVE	unknown status
I-01-201812-54	2	32	1	1	1	1	1	HIV-1 NOT DETECTED	0	Not detected	825	0	Stage I	0	1	1	11.202	32.6415	1981.39	2.07376	28.2983	61.8754	98.3768	14.2981	2096.04	6.13169	1.47215e+06	804038	1167.38	158.66	1	Vesicular	2	Parenchyma	1	1	ACTIVE	No headache
I-01-202006-643	2	30	1	2	1	1	1	<1000	185	<1000	292	1	Stage III	0	1	1	12.634	2.93335	14.6056	12.4203	6.05508	47.6	26.2872	6.05011	297.697	6.13169	4.02632e+06	556130	271.158	2328.53	1	Vesicular	1	Parenchyma	1	1	ACTIVE	No headache
I-02-202009-606	1	46	2	1	3	1	1	<1000	60	<1000	815	19	Stage III	1	1	1	1.028	2.002	48.66	0.8711	4.1	6.259	15.78	6.271	208.2	1.731	134200	27060	38.7423	169	1	Calcified	3	Both	5	0	INACTIVE	Seizures
I-01-201806-0002	2	46	2	1	3	1	1	HIV-1 NOT DETECTED	0	Not detected	896	43	Stage III	1	1	1	1.25269	1.44408	11.9787	1.6615	4.05926	18.9466	0.221321	3.38743	137.76	6.13169	1.05238e+06	7075.64	526.543	102.518	1	Calcified	2	Parenchyma	0	0	INACTIVE	Seizures
I-01-201812-99	2	59	1	1	3	1	1	HIV-1 NOT DETECTED	0	Not detected	222	143	Stage III	1	1	1	3.47378	6.53626	630.617	1.06124	14.6038	30.9071	39.3207	6.95036	261.698	6.13169	727684	213368	159.676	215.014	1	Calcified	3	Parenchyma	5	0	INACTIVE	No headache
C01201905242	2	44	1	1	2	1	2							1	1	1	6.445	15.01	1975	1.181	19.81	33.4	90.05	15.43	414	3.071	649600	360600	414.7	205.2	1	Calcified	2	Parenchyma	0	0	INACTIVE	No headache
IX01201905219	2	40	2	1	3	1	1	HIV-1 NOT DETECTED	0	Not detected	0	85	Stage I	0	1	1	4.09466	3.40832	69.8924	2.58636	16.4198	48.6008	28.1652	1.52194	472.469	7.3251	624898	278313	503.457	372.96	1	Calcified	2	Parenchyma	5	0	INACTIVE	No headache
I-01-202003-503	2	53	1	1	3	1	1	<1000	< 40	<1000	519	108	Stage II	0	1	1	4.33297	3.23202	38.9121	3.86831	6.55531	30.9071	26.2872	6.95036	223.632	6.13169	1.19964e+06	431694	159.676	243.264	1	Calcified	1	Parenchyma	5	0	INACTIVE	No headache
IX02201905206	1	60	1	5	3	1	1	HIV-1 NOT DETECTED	0	Not detected	249	132	Stage III	0	1	1	6.44536	1.74145	75.7366	3.86831	6.05508	33.2949	35.1915	8.76532	261.698	6.13169	1.65756e+06	683692	216.132	190.838	1	Calcified	3	Parenchyma	5	0	INACTIVE	No headache
I-01-201812-37	2	35	1	1	3	1	1	HIV-1 NOT DETECTED	0	Not detected	644	24	Stage III	1	1	1	12.2254	3.23202	62.7192	2.28288	15.109	64.2523	89.7146	10.5965	458.416	6.13169	1.2352e+06	1.45097e+06	783.066	360.777	1	Mixed	4	Parenchyma	4	1	MIXED	No headache
C-01-202003-523	2	47	2	1	2	1	2							1	1	1	1.782	2.002	65.31	0.4714	4.1	10.56	21.27	6.271	239.9	2.431	62460	258700	190.1	88.67	1	Mixed	2	Both	4	1	MIXED	Severe Headache
I-01-202101-744	2	48	1	1	2	1	1	HIV-1 NOT DETECTED	0	Not detected	429	52	Stage I	1	1	1	1.215	2.279	165.9	1.285	4.1	7.711	9.373	8.073	239.9	3.071	287400	68810	38.7423	379.2	0	Not done	NA	NA	NA	NA	NA	No headache
I-01-202101-706	2	56	2	5	1	1	1	<1000	< 40	<1000	372	56	Stage I	1	1	1	1.028	2.002	31.31	1.39	3.571	6.259	9.373	6.271	239.9	2.431	239200	109900	38.7423	181	0	Not done	NA	NA	NA	NA	NA	unknown status
C-02-202009-693	1	45	2	1	3	1	2							1	1	1	4.189	8.058	2892	2.033	16.16	37.29	92.99	21.06	386.4	3.071	142900	82300	573.6	213.3	0	Not done	NA	NA	NA	NA	NA	unknown status
I-01-201806-65	2	35	2	5	3	1	1	HIV-1 NOT DETECTED	0	Not detected	306	36	Stage I	0	1	1	2.60181	1.44408	7.85552	1.50919	6.55531	21.342	5.91969	5.15555	182.77	6.13169	980476	165226	526.543	182.787	0	Not done	NA	NA	NA	NA	NA	No headache
I-01-202101-805	2	63	1	1	2	1	1	HIV-1 NOT DETECTED	0	Not detected	1048	12	Stage II	0	1	1	2.2315	4.07407	108.614	4.23868	16.4198	48.6008	13.7242	4.74262	472.469	7.3251	305367	269332	503.457	115.571	0	Not done	NA	NA	NA	NA	NA	No headache
I-01-202101-802	2	47	1	4	2	1	1	>1000	58900	>1000	0	36	Stage III	0	1	1	1.20257	3.40832	313.8	4.23868	16.4198	48.6008	13.7242	4.74262	472.469	7.3251	71627.1	8396.5	503.457	395.24	0	Not done	NA	NA	NA	NA	NA	No headache
I-02-202101-833	1	56	1	1	3	1	1	HIV-1 NOT DETECTED	0	Not detected	0	0		0	1	1	5.84172	4.30659	489.807	2.01289	16.4198	48.6008	13.7242	4.74262	472.469	7.3251	1.16978e+06	37712.7	503.457	244.59	0	Not done	NA	NA	NA	NA	NA	No headache
I-01-202006-608	2	33	2	1	2	1	1	HIV-1 NOT DETECTED	0	Not detected	414	76	Stage I	0	1	1	0.781713	1.44408	11.4164	0.492117	4.05926	20.1445	0.221321	5.15555	137.76	6.13169	2.08744e+06	147737	526.543	118.535	0	Not done	NA	NA	NA	NA	NA	unknown status
IX02202002320	1	45	1	4	3	1	1	HIV-1 NOT DETECTED	0	Not detected	600	144	Stage III	0	1	1	9.76422	5.0301	1953.71	0.584019	14.0989	64.2523	95.5231	18.0414	428.18	6.13169	2.24311e+06	391514	584.147	800.545	0	Not done	NA	NA	NA	NA	NA	unknown status
I-02-KVENKNXZX	1	64	1	1	2	1	1	HIV-1 NOT DETECTED	0	Not detected	808	36	Stage IV	0	1	1	6.44536	3.83023	1837.91	3.13601	15.6143	49.981	80.7174	8.76532	365.155	6.13169	1.20615e+06	246996	325.1	259.427	0	Not done	NA	NA	NA	NA	NA	unknown status
C-01-201806-0013	2	68	1	1	3	1	2							0	1	1	3.03971	0.849754	25.2034	3.86831	4.05926	35.6816	9.71454	3.38743	261.698	6.13169	617440	303551	38.7423	158.66	0	Not done	NA	NA	NA	NA	NA	No headache
C-02-202003-665	1	51	1	1	3	1	2							0	1	1	0.6562	1.728	19.95	1.285	3.571	17.48	43.7385	4.492	208.2	2.431	127700	158100	38.7423	371.1	0	Not done	NA	NA	NA	NA	NA	unknown status
C-02-202101-1003	1	60	2	5	1	1	2							0	1	1	1.592	2.558	2.646	1.181	5.156	10.56	21.27	10.81	358.4	4.245	132000	147300	190.1	40.64	0	Not done	NA	NA	NA	NA	NA	unknown status
CX01201905223	2	46	2	1	3	1	2							0	1	1	0.8414	1.728	5.356	0.669	3.041	6.259	43.7385	8.073	239.9	2.431	350600	79420	38.7423	100.7	0	Not done	NA	NA	NA	NA	NA	unknown status
CX01201905323	2	38	2	1	3	1	2							0	1	1	1.215	1.455	2.977	1.603	4.1	9.144	15.78	6.271	239.9	2.431	241800	132600	65.62	128.8	0	Not done	NA	NA	NA	NA	NA	unknown status
C-01-201812-17	2	46	2	1	2	1	2							0	1	1	5.60525	1.44408	8.98055	0.867285	5.55531	35.6816	43.2881	3.38743	297.697	4.25065	1.61654e+06	785377	378.172	223.081	0	Not done	NA	NA	NA	NA	NA	unknown status
C-01-202008-693	2	35	1	4	3	1	2							0	1	1	5.60525	3.83023	580.834	3.86831	8.05848	30.9071	35.1915	5.15555	223.632	6.13169	906971	7075.64	159.676	328.285	0	Not done	NA	NA	NA	NA	NA	unknown status
C-01-202101-808	2	38	1	1	3	1	2							0	1	1	7.136	5.997	2071	2.251	14.59	46.27	118	21.06	546.2	1.731	32340	852400	1073	245.5	0	Not done	NA	NA	NA	NA	NA	unknown status
I-01-XJ4RNXWZY	2	27	1	1	2	1	1	HIV-1 NOT DETECTED	0	Not detected	0	24	Stage II	1	1	1	9.76422	7.29186	344.728	2.70633	8.05848	45.2181	50.833	10.5965	297.697	6.13169	2.49143e+06	813216	298.249	581.528	1	No Cyst seen	0	No Cyst seen	0	0	NO	No headache
I-02-201806-0013	1	56	1	1	3	1	1	HIV-1 NOT DETECTED	0	Not detected	291	4	Stage III	1	1	1	6.83128	1.44408	10.1048	1.76376	4.55735	23.7356	0.221321	6.05011	182.77	6.13169	903908	15124.4	526.543	466.758	1	No Cyst seen	0	No Cyst seen	0	0	NO	No headache
I-01-202101-826	2	65	1	1	3	1	1	HIV-1 NOT DETECTED	0	Not detected	675	68	Stage III	1	1	1	1.028	36.47	60.12	0.9735	3.571	9.144	9.373	8.073	239.9	3.071	777300	118900	65.62	918.7	1	No Cyst seen	0	No Cyst seen	0	0	NO	unknown status
I-01-202101-845	2	55	1	1	3	1	1	HIV-1 NOT DETECTED	0	Not detected	583	96	Stage III	1	1	1	2.738	3.403	126	0.669	5.683	16.11	39.4	13.57	358.4	4.793	203000	375600	360.3	173	1	No Cyst seen	0	No Cyst seen	0	0	NO	unknown status
C01201905323	2	53	1	1	3	1	2							1	1	1	3.316	2.279	11.13	1.817	5.683	18.83	47.26	8.073	329.8	1.731	319500	463800	304.9	322.4	1	No Cyst seen	0	No Cyst seen	0	0	NO	No headache
IX01201905321	2	32	2	1	3	1	1	HIV-1 NOT DETECTED	0	Not detected	536	50	Stage I	0	1	1	1.71023	1.14689	8.04311	0.584019	3.06523	18.9466	15.5144	0.0273292	297.697	6.13169	1.24106e+06	7075.64	526.543	324.227	1	No Cyst seen	0	No Cyst seen	0	0	NO	Seizures
I-01-QQ2707K5G	2	35	2	1	3	1	1	HIV-1 NOT DETECTED	0	Not detected	0	0	Stage I	0	1	1	15.0787	3.23202	300.312	2.07376	13.0897	45.2181	61.4063	7.8556	332.082	6.13169	2.76588e+06	924543	378.172	709.352	1	No Cyst seen	0	No Cyst seen	0	0	NO	Severe Prog Head
I-01-202003-574	2	51	2	4	1	1	1	HIV-1 NOT DETECTED	0	Not detected	701	12	Stage II	0	1	1	3.03971	0.849754	8.23067	0.401779	4.55735	23.7356	0.221321	5.15555	182.77	6.13169	817022	334085	38.7423	528.161	1	No Cyst seen	0	No Cyst seen	0	0	NO	Severe Headache
I-01-201812-86	2	47	1	1	3	1	1	HIV-1 NOT DETECTED	0	Not detected	256	35	Stage I	0	1	1	1.20257	3.40832	299.593	4.23868	16.4198	48.6008	28.1652	4.74262	472.469	7.3251	559664	221699	503.457	177.384	1	No Cyst seen	0	No Cyst seen	0	0	NO	No headache
IX01201905318	2	48	1	1	2	1	1	HIV-1 NOT DETECTED	0	Not detected	496	84	Stage I	0	1	1	1.71023	0.849754	8.79312	3.86831	3.56185	16.5491	15.5144	1.65942	223.632	6.13169	1.49867e+06	168097	526.543	316.115	1	No Cyst seen	0	No Cyst seen	0	0	NO	No headache
I-01-202003-553	2	27	1	1	3	1	1	HIV-1 NOT DETECTED	0	Not detected	524	0	Stage I	0	1	1	2.15914	1.74145	198.138	0.0650058	6.05508	21.342	9.71454	5.15555	137.76	6.13169	302427	85233.9	526.543	90.5188	1	No Cyst seen	0	No Cyst seen	0	0	NO	No headache
I-01-202006-633	2	60	1	4	3	1	1	<1000	< 40	<1000	198	12	Stage I	0	1	1	2.354	2.279	4.156	1.285	4.628	13.36	26.24	8.073	270.6	3.071	259900	341000	190.1	460.7	1	No Cyst seen	0	No Cyst seen	0	0	NO	No headache
I-01-201806-45	2	64	1	1	2	1	1	HIV-1 NOT DETECTED	0	Not detected	599	36	Stage I	0	1	1	10.5866	48.7233	3910.63	1.45873	31.3541	59.4979	95.5231	14.2981	397.134	6.13169	633028	292786	709.13	253.364	1	No Cyst seen	0	No Cyst seen	0	0	NO	No headache
I-01-201812-53	2	40	1	1	3	1	1	HIV-1 NOT DETECTED	0	Not detected	0	36	Stage I	0	1	1	13.0423	5.93297	813.86	1.96992	49.7569	71.3796	77.6326	12.4414	487.94	6.13169	711918	1.5299e+06	733.856	308.006	1	No Cyst seen	0	No Cyst seen	0	0	NO	No headache
I-01-EGEYXJ8L4	2	61	1	1	3	1	1	HIV-1 NOT DETECTED	0	Not detected	0	108	Stage II	0	1	1	1.028	1.728	19.57	1.077	3.571	6.259	43.7385	6.271	239.9	3.071	321200	146500	38.7423	128.8	1	No Cyst seen	0	No Cyst seen	0	0	NO	No headache
I-01-202003-558	2	46	1	4	3	1	1	<1000	< 40	<1000	357	32	Stage II	0	1	1	4.75896	1.44408	58.3687	0.677279	5.55531	28.518	26.2872	5.15555	261.698	6.13169	895401	372346	159.676	198.893	1	No Cyst seen	0	No Cyst seen	0	0	NO	No headache
I-01-202003-590	2	64	1	1	3	1	1	<1000	< 40	<1000	430	144	Stage II	0	1	1	15.0787	3.83023	2316.92	1.35829	18.6501	85.62	130.534	14.2981	600.317	6.13169	735716	1.02731e+06	831.975	368.909	1	No Cyst seen	0	No Cyst seen	0	0	NO	No headache
I-01-201812-32	2	35	1	1	1	1	1	HIV-1 NOT DETECTED	0	Not detected	255	21	Stage III	0	1	1	3.9047	2.33686	156.044	0.143825	7.05597	28.518	30.8645	3.38743	261.698	6.13169	563306	145303	101.131	182.787	1	No Cyst seen	0	No Cyst seen	0	0	NO	No headache
I-01-202006-635	2	40	2	1	2	1	1	<1000	< 40	<1000	620	96	Stage III	0	1	1	5.18297	2.33686	6.72872	1.6615	4.55735	28.518	15.9723	8.76532	261.698	6.13169	1.28635e+06	1.02212e+06	159.676	438.168	1	No Cyst seen	0	No Cyst seen	0	0	NO	No headache
I-01-OZEGMDWWM	2	60	1	1	3	1	1	HIV-1 NOT DETECTED	0	Not detected	0	60	Stage III	0	1	1	6.02599	4.72971	223.809	1.11027	6.55531	33.2949	39.3207	3.38743	332.082	6.13169	827315	561636	159.676	130.56	1	No Cyst seen	0	No Cyst seen	0	0	NO	No headache
I-01-202003-521	2	32	2	2	3	1	1	<1000	< 40	<1000	1055	60	Stage III	0	1	1	6.44536	4.12977	1570.95	0.867285	13.0897	45.2181	61.4063	10.5965	297.697	6.13169	295058	185891	325.1	198.893	1	No Cyst seen	0	No Cyst seen	0	0	NO	No headache
I-01-202101-793	2	37	2	1	3	1	1	HIV-1 NOT DETECTED	0	Not detected	889	60	Stage I	0	1	1	20.1321	4.30659	108.844	5.20065	12.4513	37.9428	125.962	7.91996	285.074	7.3251	580038	1.12613e+06	1146.01	154.933	1	No Cyst seen	0	No Cyst seen	0	0	NO	normal headache
I-01-202003-515	2	53	2	5	1	1	1	<1000	< 40	<1000	405	110	Stage II	0	1	1	13.8577	8.656	309.088	0.584019	11.5775	69.0044	86.7558	10.5965	458.416	6.13169	2.66504e+06	1.49278e+06	684.319	532.261	1	No Cyst seen	0	No Cyst seen	0	0	NO	normal headache
I-02-202003-505	1	52	1	1	3	1	1	HIV-1 NOT DETECTED	0	Not detected	860	48	Stage II	0	1	1	7.3251	4.30659	9.43468	4.1922	16.4198	48.6008	16.2551	1.52194	472.469	7.3251	396012	78597.4	233.05	126.828	1	No Cyst seen	0	No Cyst seen	0	0	NO	unknown status
C02201905344	1	56	1	1	3	1	2							0	1	1	4.97812	9.46257	26.2454	3.67172	16.4198	48.6008	16.2551	1.52194	472.469	7.3251	1.04013e+06	230696	503.457	143.697	1	No Cyst seen	0	No Cyst seen	0	0	NO	Severe Prog Head
C02201905313	1	56	1	1	3	1	2							0	1	1	9.98014	40.001	4540.17	3.13755	33.1772	59.5889	131.662	23.5537	164.428	7.3251	82547.9	125823	620.725	439.765	1	No Cyst seen	0	No Cyst seen	0	0	NO	No headache
C-01-202003-579	2	64	1	3	1	1	2							0	1	1	3.47378	2.93335	572.096	1.35829	4.05926	28.518	35.1915	5.15555	261.698	6.13169	688601	54993.7	526.543	470.846	1	No Cyst seen	0	No Cyst seen	0	0	NO	No headache
C-01-202003-524	2	65	2	5	1	1	2							0	1	1	6.83128	6.53626	185.637	1.96992	11.5775	21.342	77.6326	5.15555	995.754	6.13169	980929	121637	856.323	90.5188	1	No Cyst seen	0	No Cyst seen	0	0	NO	No headache
C-01-201812-27	2	41	1	1	2	1	2							0	1	1	7.69654	2.63497	7.85552	1.45873	7.55704	49.981	77.6326	6.95036	397.134	6.13169	781095	734531	533.437	320.171	1	No Cyst seen	0	No Cyst seen	0	0	NO	No headache
C-01-202008-653	2	46	1	1	3	1	2							0	1	1	6.445	5.414	247.6	2.691	9.886	32.1	84.08	13.57	386.4	3.071	26510	719300	877.5	464.7	1	No Cyst seen	0	No Cyst seen	0	0	NO	normal headache
C01201905257	2	55	1	1	2	1	2							0	1	1	6.69005	3.40832	641.812	4.23868	16.4198	48.6008	58.0767	4.74262	472.469	7.3251	300117	206555	503.457	109.938	1	No Cyst seen	0	No Cyst seen	0	0	NO	normal headache
I-01-202101-890	2	39	1	1	3	1	1	HIV-1 NOT DETECTED	0	Not detected	572	50	Stage II	1	0	0	0.8414	1.728	50.08	2.251	3.571	6.259	43.7385	6.271	239.9	0.9252	275900	87060	38.7423	193.1	0	Not done	NA	NA	NA	NA	NA	No headache
I-01-202101-817	2	54	1	1	2	1	1	HIV-1 NOT DETECTED	0	Not detected	299	157	Stage IV	1	0	0	2.163	5.705	982.5	0.9735	7.262	18.83	47.26	11.73	329.8	3.071	107200	152100	248.2	152.9	0	Not done	NA	NA	NA	NA	NA	No headache
I-01-VQE6OW4OV	2	29	1	1	3	1	1	<1000	44	<1000	0	5	Stage I	1	0	0	2.93	2.002	15.08	1.603	5.683	11.96	21.27	8.073	239.9	3.071	700700	318400	129.7	346.7	0	Not done	NA	NA	NA	NA	NA	unknown status
C-01-202101-832	2	66	1	1	3	1	2							1	0	0	6.642	19.65	3639	1.709	17.73	38.58	101.6	22.95	441.2	3.071	752800	99890	625.3	330.5	0	Not done	NA	NA	NA	NA	NA	No headache
C-01-MXEJ3GNZP	2	52	2	1	3	1	2							1	0	0	0.8414	1.455	3.816	0.5696	3.041	6.259	43.7385	6.271	208.2	0.4265	250000	14440	38.7423	152.9	0	Not done	NA	NA	NA	NA	NA	unknown status
I-01-202101-830	2	44	2	4	2	1	1	<1000	41	<1000	605	5	Stage IV	0	0	0	4.09466	13.5856	810.434	4.23868	16.4198	48.6008	74.0452	11.0735	472.469	7.3251	193526	102757	99.4602	255.773	0	Not done	NA	NA	NA	NA	NA	No headache
I-01-202101-731	2	27	2	1	3	1	1	HIV-1 NOT DETECTED	0	Not detected	1027	6	Stage I	0	0	0	1.782	2.838	70.74	1.925	4.628	10.56	9.373	8.073	270.6	2.431	508800	365500	65.62	193.1	0	Not done	NA	NA	NA	NA	NA	unknown status
I-02-6YPEP3W8L	1	71	1	1	2	1	1	HIV-1 NOT DETECTED	0	Not detected	150	10	Stage II	0	0	0	7.3251	2.49022	61.0892	4.23868	16.4198	48.6008	16.2551	4.74262	472.469	7.3251	846377	165349	503.457	171.774	0	Not done	NA	NA	NA	NA	NA	unknown status
IX02202002309	1	38	2	1	4	1	1	HIV-1 NOT DETECTED	0	Not detected	940	60	Stage III	0	0	0	1.972	3.12	41.5	1.603	4.1	10.56	15.78	8.073	239.9	2.431	946300	249800	65.62	100.7	0	Not done	NA	NA	NA	NA	NA	unknown status
IX02202002310	1	54	2	5	2	1	1	<1000	< 40	<1000	235	180	Stage III	0	0	0	2.545	9.249	522.6	0.7696	5.683	14.74	43.4	9.892	270.6	2.431	781700	104700	129.7	185.1	0	Not done	NA	NA	NA	NA	NA	unknown status
I-02-202101-1003	1	62	2	5	3	1	1	HIV-1 NOT DETECTED	0	Not detected	778	61	Stage III	0	0	0	5.068	11.96	3247	0.9222	26.58	34.7	92.99	17.3	386.4	2.431	398500	94730	521.3	342.7	0	Not done	NA	NA	NA	NA	NA	unknown status
I-01-202003-509	2	41	1	1	3	1	1	<1000	< 40	<1000	0	168	Stage III	0	0	0	5.854	13.78	3508	2.691	38.01	44.99	112.6	24.85	494.3	4.245	320800	435200	877.5	169	0	Not done	NA	NA	NA	NA	NA	unknown status
C-02-202007-569	1	55	1	1	2	1	2							0	0	0	4.97812	9.46257	468.834	2.01289	16.4198	48.6008	58.0767	4.74262	472.469	7.3251	72442.4	252421	99.4602	154.933	0	Not done	NA	NA	NA	NA	NA	Seizures
C-02-202101-833	1	51	1	1	3	1	2							0	0	0	9.16979	6.92325	2087.09	2.58636	15.9671	12.5377	101.697	14.2104	472.469	7.3251	264851	149322	351.944	205.41	0	Not done	NA	NA	NA	NA	NA	No headache
C-01-201812-81	2	40	1	1	3	1	2							0	0	0	3.47378	5.0301	256.755	1.06124	8.05848	40.4518	47.1191	19.9261	297.697	6.13169	904783	590790	325.1	114.529	0	Not done	NA	NA	NA	NA	NA	No headache
CX01201905321	2	32	2	1	3	1	2							0	0	0	7.3251	4.07407	4.70761	4.23868	16.4198	48.6008	16.2551	1.52194	472.469	7.3251	940825	148615	503.457	227.806	0	Not done	NA	NA	NA	NA	NA	No headache
CX01201905271	2	32	1	1	2	1	2							0	0	0	10.7842	1.54271	11.4769	5.20065	16.4198	48.6008	66.3061	4.74262	472.469	7.3251	442111	778206	233.05	294.881	0	Not done	NA	NA	NA	NA	NA	No headache
C-02-201806-0044	1	40	2	1	6	1	2							0	0	0	3.03971	0.849754	28.0728	0.771741	5.05605	26.1275	26.2872	6.95036	223.632	6.13169	885846	407072	101.131	122.542	0	Not done	NA	NA	NA	NA	NA	unknown status
C02201905232	1	54	1	1	3	1	2							0	0	0	20.8949	40.7535	1221.94	4.9521	45.2779	26.0739	108.015	7.91996	472.469	7.3251	534429	700049	671.419	283.713	0	Not done	NA	NA	NA	NA	NA	unknown status
CX02201905320	1	33	2	1	3	1	2							0	0	0	28.4477	36.9811	6630.95	8.04797	45.2779	92.7676	215.514	35.9076	539.976	7.3251	994255	402650	1583.44	199.808	0	Not done	NA	NA	NA	NA	NA	unknown status
CX01201905321	2	32	2	1	3	1	2							0	0	0	0.781713	1.14689	5.40992	0.227069	4.05926	28.518	0.221321	3.38743	182.77	6.13169	1.84578e+06	209450	526.543	320.171	0	Not done	NA	NA	NA	NA	NA	unknown status
CX01201905283	2	47	2	1	3	1	2							0	0	0	1.20257	2.49022	10.9688	4.23868	16.4198	48.6008	16.2551	1.52194	472.469	7.3251	537593	191182	503.457	227.806	0	Not done	NA	NA	NA	NA	NA	unknown status
C-01-201806-32	2	31	1	1	1	1	2							0	0	0	1.48276	1.44408	8.60567	0.96381	4.05926	18.9466	0.221321	5.15555	182.77	6.13169	1.42022e+06	7075.64	526.543	90.5188	0	Not done	NA	NA	NA	NA	NA	unknown status
C-01-202008-685	2	35	2	1	3	1	2							0	0	0	2.60181	1.44408	29.4167	0.771741	5.55531	23.7356	9.71454	6.95036	223.632	3.08647	1.22987e+06	61835	38.7423	356.713	0	Not done	NA	NA	NA	NA	NA	unknown status
C-01-OZEGMD8BM	2	47	2	1	1	1	2							0	0	0	2.60181	1.44408	13.1038	3.86831	4.55735	26.1275	15.9723	3.38743	182.77	6.13169	638189	141779	38.7423	182.787	0	Not done	NA	NA	NA	NA	NA	unknown status
C-01-202109-1132	2	27	2	2	2	1	2							0	0	0	6.445	11.66	2652	1.817	18.25	33.4	84.08	17.3	358.4	6.13169	828900	64780	468.4	241.5	0	Not done	NA	NA	NA	NA	NA	unknown status
C-01-202008-680	2	35	1	1	4	1	2							0	0	0	6.83128	1.74145	85.5301	1.45873	5.05605	737.777	15.9723	3.38743	182.77	6.13169	756344	244871	101.131	299.9	0	Not done	NA	NA	NA	NA	NA	unknown status
C01201905262	2	43	1	1	1	1	2							0	0	0	10.5866	9.26391	3090.61	2.70633	12.5854	63.064	103.991	14.2981	458.416	6.13169	830265	649719	584.147	259.427	0	Not done	NA	NA	NA	NA	NA	unknown status
I-01-201812-75	2	43	2	5	3	1	1	HIV-1 NOT DETECTED	0	Not detected	688	84	Stage I	1	0	0	6.69005	2.49022	49.4457	2.58636	16.4198	48.6008	58.0767	4.74262	472.469	7.3251	812586	617452	351.944	250.182	1	No Cyst seen	0	No Cyst seen	0	0	NO	No headache
I-01-201806-44	2	46	2	1	3	1	1	HIV-1 NOT DETECTED	0	Not detected	331	72	Stage I	1	0	0	11.5828	2.49022	57.8371	2.58636	16.4198	48.6008	16.2551	4.74262	472.469	7.3251	1.45869e+06	8396.5	503.457	1838.81	1	No Cyst seen	0	No Cyst seen	0	0	NO	No headache
I-01-OZEGMD8BM	2	42	2	1	2	1	1	HIV-1 NOT DETECTED	0	Not detected	0	84	Stage I	1	0	0	4.97812	0.539047	208.749	4.23868	3.39235	48.6008	16.2551	1.52194	472.469	7.3251	1.04529e+06	93853	503.457	177.384	1	No Cyst seen	0	No Cyst seen	0	0	NO	normal headache
I-01-GLEEXGGK1	2	50	1	4	2	1	1	HIV-1 NOT DETECTED	0	Not detected	0	48	Stage I	1	0	0	9.98014	2.95219	52.9478	4.23868	16.4198	48.6008	21.5847	1.52194	472.469	7.3251	1.30125e+06	296175	503.457	395.24	1	No Cyst seen	0	No Cyst seen	0	0	NO	normal headache
C-02-202009-631	1	42	1	2	3	1	2							1	0	0	41.16	13500	2389	3.587	1387	43.72	141	26.76	520.4	1.731	521500	8422	2405	354.8	1	No Cyst seen	0	No Cyst seen	0	0	NO	No headache
IX01201905334	2	38	2	1	2	1	1	HIV-1 NOT DETECTED	0	Not detected	0	73	Stage I	0	0	0	16.2882	8.6228	209.455	51.4423	33.1772	12.5377	95.1755	7.91996	472.469	7.3251	1.45869e+06	798362	671.419	233.402	1	No Cyst seen	0	No Cyst seen	0	0	NO	Seizures
I-02-201806-0063	1	63	1	5	1	1	1	<1000	< 40	<1000	98	0	Stage III	0	0	0	9.16979	1.54271	9.94784	16.1651	16.4198	48.6008	16.2551	4.74262	472.469	7.3251	3.43992e+06	8396.5	503.457	1181.32	1	No Cyst seen	0	No Cyst seen	0	0	NO	Seizures
IX01201905223	2	51	2	5	3	1	1	HIV-1 NOT DETECTED	0	Not detected	0	120	Stage I	0	0	0	1.028	2.002	12.13	1.817	6.736	6.259	9.373	6.271	208.2	2.431	582900	198600	38.7423	193.1	1	No Cyst seen	0	No Cyst seen	0	0	NO	No headache
I-01-201812-90	2	39	1	1	3	1	1	HIV-1 NOT DETECTED	0	Not detected	0	0	Stage I	0	0	0	1.20257	0.539047	36.7478	4.23868	16.4198	48.6008	16.2551	1.52194	472.469	7.3251	575045	8396.5	503.457	300.464	1	No Cyst seen	0	No Cyst seen	0	0	NO	No headache
I-01-WXED34RYB	2	52	1	5	3	1	1	HIV-1 NOT DETECTED	0	Not detected	0	60	Stage I	0	0	0	1.215	2.002	121.5	0.8711	3.571	7.711	9.373	9.892	239.9	2.431	518700	343322	38.7423	221.3	1	No Cyst seen	0	No Cyst seen	0	0	NO	No headache
I-01-MXEJ3GNZP	2	49	2	1	1	1	1	HIV-1 NOT DETECTED	0	Not detected	0	0	Stage I	0	0	0	2.738	4.835	460.1	1.709	12.5	20.18	47.26	9.892	329.8	3.673	900600	219600	248.2	290	1	No Cyst seen	0	No Cyst seen	0	0	NO	No headache
I-01-202003-579	2	64	1	1	3	1	1	HIV-1 NOT DETECTED	0	Not detected	499	24	Stage I	0	0	0	3.703	5.414	297.3	3.024	11.98	22.87	61.63	11.73	358.4	3.071	288400	645500	468.4	173	1	No Cyst seen	0	No Cyst seen	0	0	NO	No headache
I-02-QPE2EMRDK	1	58	1	1	3	1	1	<1000	< 40	<1000	705	60	Stage II	0	0	0	1.028	2.279	34.65	1.181	4.1	14.74	9.373	6.271	255.4	1.731	747300	174100	129.7	485.2	1	No Cyst seen	0	No Cyst seen	0	0	NO	No headache
I-02-201806-0031	1	37	1	1	3	1	1	HIV-1 NOT DETECTED	0	Not detected	105	4	Stage II	0	0	0	3.18383	4.07407	9.94784	4.23868	16.4198	48.6008	16.2551	4.74262	472.469	7.3251	691719	8396.5	503.457	278.127	1	No Cyst seen	0	No Cyst seen	0	0	NO	No headache
I-02-201806-0041	1	40	1	1	2	1	1	<1000	< 40	<1000	106	0	Stage II	0	0	0	7.52616	14.3979	28.1693	57.727	8.47187	48.6008	58.0767	9.49913	1081.84	7.3251	1.07719e+06	7899.54	99.4602	650.758	1	No Cyst seen	0	No Cyst seen	0	0	NO	No headache
I-01-EVZXJR3RQ	2	47	2	1	3	1	1	HIV-1 NOT DETECTED	0	Not detected	0	84	Stage II	0	0	0	0.8414	1.455	5.356	1.181	3.041	4.783	43.7385	6.271	208.2	2.431	97020	69340	38.7423	273.8	1	No Cyst seen	0	No Cyst seen	0	0	NO	No headache
IX01201905308	2	36	1	1	3	1	1	HIV-1 NOT DETECTED	0	Not detected	449	25	Stage II	0	0	0	1.215	2.279	4.326	1.496	3.041	10.56	9.373	6.271	239.9	1.731	367600	403700	38.7423	419.9	1	No Cyst seen	0	No Cyst seen	0	0	NO	No headache
IX01201905317	2	33	2	1	1	1	1	HIV-1 NOT DETECTED	0	Not detected	477	53	Stage II	0	0	0	3.18383	4.07407	3.06402	7.12249	16.4198	48.6008	16.2551	1.52194	472.469	7.3251	679469	8396.5	503.457	266.952	1	No Cyst seen	0	No Cyst seen	0	0	NO	No headache
I-01-201806-0013	2	67	1	1	3	1	1	HIV-1 NOT DETECTED	0	Not detected	508	156	Stage III	0	0	0	1.71023	1.14689	11.6038	1.35829	4.05926	21.342	0.221321	3.38743	182.77	6.13169	3.1352e+06	901.378	526.543	194.865	1	No Cyst seen	0	No Cyst seen	0	0	NO	No headache
IX01201905316	2	68	2	5	1	1	1	HIV-1 NOT DETECTED	0	Not detected	714	36	Stage III	0	0	0	4.09466	4.07407	13.9962	5.69156	16.4198	48.6008	16.2551	12.428	472.469	7.3251	653400	256314	503.457	216.611	1	No Cyst seen	0	No Cyst seen	0	0	NO	No headache
IX01201905328	2	30	2	1	1	1	1	HIV-1 NOT DETECTED	0	Not detected	0	0	Stage III	0	0	0	7.3251	0.539047	62.4814	4.23868	16.4198	48.6008	16.2551	1.52194	472.469	7.3251	716483	8396.5	503.457	227.806	1	No Cyst seen	0	No Cyst seen	0	0	NO	No headache
I-01-202003-531	2	61	2	5	3	1	1	<1000	< 40	<1000	626	144	Stage IV	0	0	0	1.403	2.838	18.25	1.181	6.736	9.144	15.78	6.271	239.9	0.9252	101400	274700	65.62	185.1	1	No Cyst seen	0	No Cyst seen	0	0	NO	No headache
I-01-202003-523	2	42	2	1	1	1	1	HIV-1 NOT DETECTED	0	Not detected	1290	120	Stage IV	0	0	0	1.782	3.403	436.5	1.603	6.21	14.74	39.4	9.892	300.5	3.071	100700	124000	190.1	403.6	1	No Cyst seen	0	No Cyst seen	0	0	NO	No headache
I-02-202009-693	1	47	2	1	3	1	1	HIV-1 NOT DETECTED	0	Not detected	0	96	Stage I	0	0	0	1.782	3.972	27.03	0.5696	6.736	9.144	9.373	6.271	239.9	11.67	674700	171100	38.7423	868.7	1	No Cyst seen	0	No Cyst seen	0	0	NO	normal headache
I-02-202009-631	1	40	1	1	3	1	1	<1000	< 40	<1000	236	12	Stage III	0	0	0	1.972	23.4	394.5	0.4714	13.55	13.36	30.87	9.892	270.6	2.431	762600	126600	98.26	342.7	1	No Cyst seen	0	No Cyst seen	0	0	NO	normal headache
I-01-202003-510	2	35	1	1	3	1	1	<1000	< 40	<1000	269	38	Stage II	0	0	0	17.9193	23.1688	3511.3	2.70633	70.8259	95.1045	143.042	18.0414	653.762	6.13169	627310	1.08247e+06	1072.65	259.427	1	No Cyst seen	0	No Cyst seen	0	0	NO	unknown status
IX02201905314	1	37	2	6	2	1	1	>1000	3340	>1000	384	78	Stage III	0	0	0	3.18383	4.07407	19.9333	4.23868	16.4198	48.6008	16.2551	4.74262	472.469	7.3251	566097	121080	503.457	126.828	1	No Cyst seen	0	No Cyst seen	0	0	NO	unknown status
IX02202002304	1	40	1	1	3	1	1	HIV-1 NOT DETECTED	0	Not detected	756	72	Stage III	0	0	0	3.316	8.355	820.6	2.251	6.736	18.83	51	11.73	270.6	2.431	900100	230200	304.9	1209	1	No Cyst seen	0	No Cyst seen	0	0	NO	unknown status
IX02201905319	1	44	1	4	3	1	1	HIV-1 NOT DETECTED	0	Not detected	478	126	Stage III	0	0	0	27.6974	108.816	21499	6.175	58.5221	83.0603	219.92	32.8277	463.965	7.3251	410329	115876	1324.35	311.627	1	No Cyst seen	0	No Cyst seen	0	0	NO	unknown status
I-01-201812-98	2	47	1	1	3	1	1	HIV-1 NOT DETECTED	0	Not detected	200	49	Stage I	0	0	0	4.092	106.9	1295	1.077	53.56	32.1	77.93	17.3	329.8	1.731	801300	122300	573.6	448.4	1	No Cyst seen	0	No Cyst seen	0	0	NO	unknown status
I-01-201806-0005	2	48	1	1	3	1	1	HIV-1 NOT DETECTED	0	Not detected	464	6	Stage III	0	0	0	1.403	1.455	6.051	0.3746	3.041	6.259	43.7385	6.271	208.2	1.731	440100	131500	38.7423	160.9	1	No Cyst seen	0	No Cyst seen	0	0	NO	unknown status
C-01-202008-658	2	29	2	1	3	1	2							0	0	0	2.15914	1.44408	217.036	0.677279	5.55531	102.214	9.71454	10.5965	182.77	6.13169	1.02676e+06	70572.2	38.7423	239.225	1	No Cyst seen	0	No Cyst seen	0	0	NO	Severe Headache
C-02-201806-0005	1	37	1	1	3	1	2							0	0	0	8.3522	1.54271	29.1285	11.5869	16.4198	48.6008	66.3061	4.74262	472.469	7.3251	607774	461217	99.4602	205.41	1	No Cyst seen	0	No Cyst seen	0	0	NO	No headache
C-02-201806-0045	1	31	1	1	3	1	2							0	0	0	13.166	7.77665	2324.14	7.58774	19.2016	30.1503	125.962	14.2104	472.469	7.3251	1.13813e+06	365087	620.725	317.207	1	No Cyst seen	0	No Cyst seen	0	0	NO	No headache
C-02-201806-0007	1	42	1	1	3	1	2							0	0	0	14.7335	26.2618	6835.95	4.70129	47.564	56.1082	168.665	23.5537	285.074	7.3251	499088	262301	961.972	294.881	1	No Cyst seen	0	No Cyst seen	0	0	NO	No headache
C-02-202003-505	1	48	1	1	3	1	2							0	0	0	16.08	4555	3863	2.802	665.4	47.54	118	26.76	520.4	4.245	496200	133300	827.9	513.8	1	No Cyst seen	0	No Cyst seen	0	0	NO	No headache
C02201905298	1	43	1	1	3	1	2							0	0	0	17.8324	5.18997	41.47	4.1922	19.2016	37.9428	114.153	17.3346	463.965	7.3251	532243	1.04386e+06	867.348	160.549	1	No Cyst seen	0	No Cyst seen	0	0	NO	No headache
C-02-202007-555	1	54	1	1	3	1	2							0	0	0	24.6862	27.0365	3968.19	8.04797	40.5862	59.5889	163.639	26.6514	463.965	7.3251	1.59156e+06	564974	1235.81	244.59	1	No Cyst seen	0	No Cyst seen	0	0	NO	No headache
C02201905200	1	44	2	5	3	1	2							0	0	0	39.6209	23.1457	3395.67	9.40217	245.683	105.478	232.892	26.6514	610.756	7.3251	395122	1.15385e+06	1998.03	166.162	1	No Cyst seen	0	No Cyst seen	0	0	NO	No headache
C-02-201806-0021	1	34	2	1	1	1	2							0	0	0	50.7052	831.639	465917	10.2858	202.678	130.301	249.671	38.9827	677.594	7.3251	446935	645912	1916.57	384.101	1	No Cyst seen	0	No Cyst seen	0	0	NO	No headache
C-02-201806-0063	1	60	1	1	3	1	2							0	0	0	72.4256	1520.55	42122.4	12.8627	354.746	125.697	293.313	45.1199	974.474	7.3251	618488	1.25508e+06	2705.92	205.41	1	No Cyst seen	0	No Cyst seen	0	0	NO	No headache
C-01-201812-90	2	40	1	1	3	1	2							0	0	0	1.20257	0.539047	39.5842	4.23868	16.4198	48.6008	16.2551	4.74262	472.469	7.3251	465679	279813	503.457	154.933	1	No Cyst seen	0	No Cyst seen	0	0	NO	No headache
C01201905235	2	28	1	1	2	1	2							0	0	0	1.215	1.455	17.69	2.251	3.571	6.259	43.7385	6.271	208.2	2.431	447300	119400	38.7423	164.9	1	No Cyst seen	0	No Cyst seen	0	0	NO	No headache
C-01-202008-683	2	58	1	1	1	1	2							0	0	0	1.403	2.838	227.8	0.9735	4.628	11.96	21.27	8.073	208.2	2.431	1458000	30240	38.7423	286	1	No Cyst seen	0	No Cyst seen	0	0	NO	No headache
C01201905337	2	35	1	2	3	1	2							0	0	0	1.403	5.124	96.76	1.181	4.1	9.144	9.373	8.073	239.9	3.071	572400	89500	38.7423	189.1	1	No Cyst seen	0	No Cyst seen	0	0	NO	No headache
C-01-202003-558	2	45	1	1	3	1	2							0	0	0	1.592	5.124	776.4	1.077	6.21	16.11	39.4	9.892	270.6	0.9252	432500	89440	129.7	229.4	1	No Cyst seen	0	No Cyst seen	0	0	NO	No headache
C01201905312	2	25	1	2	2	1	2							0	0	0	1.71023	0.849754	31.1492	3.86831	4.55735	21.342	9.71454	6.95036	182.77	6.13169	251699	94433.8	38.7423	62.5717	1	No Cyst seen	0	No Cyst seen	0	0	NO	No headache
C-01-202003-521	2	32	2	1	3	1	2							0	0	0	1.71023	1.74145	110.476	0.492117	4.55735	30.9071	0.221321	3.38743	182.77	6.13169	627691	30677.3	526.543	66.5594	1	No Cyst seen	0	No Cyst seen	0	0	NO	No headache
C-01-201806-65	2	32	2	1	3	1	2							0	0	0	2.15914	1.14689	9.35535	0.227069	4.05926	18.9466	15.5144	3.38743	85.3772	6.13169	3.16397e+06	7075.64	526.543	560.986	1	No Cyst seen	0	No Cyst seen	0	0	NO	No headache
C01201905260	2	57	1	1	3	1	2							0	0	0	2.354	3.687	805.1	1.709	7.262	18.83	54.63	11.73	329.8	6.13169	302900	209.7	304.9	233.4	1	No Cyst seen	0	No Cyst seen	0	0	NO	No headache
C01201905234	2	32	1	1	2	1	2							0	0	0	2.60181	1.14689	32.1139	3.86831	5.55531	18.9466	15.5144	1.65942	137.76	6.13169	551564	119041	526.543	227.115	1	No Cyst seen	0	No Cyst seen	0	0	NO	No headache
C-01-201812-50	2	32	1	1	4	1	2							0	0	0	2.60181	1.74145	30.5711	0.63049	8.30934	26.1275	9.71454	6.95036	182.77	6.13169	1.68091e+06	350106	38.7423	364.843	1	No Cyst seen	0	No Cyst seen	0	0	NO	No headache
C01201905294	2	25	1	4	3	1	2							0	0	0	3.316	11.35	77.06	1.925	8.312	30.79	39.4	9.892	329.8	1.731	1571000	459500	360.3	591.7	1	No Cyst seen	0	No Cyst seen	0	0	NO	No headache
C01201905321	2	41	1	1	2	1	2							0	0	0	3.47378	1.14689	27.8811	1.6615	6.05508	28.518	9.71454	6.95036	182.77	6.13169	609127	316059	101.131	146.61	1	No Cyst seen	0	No Cyst seen	0	0	NO	No headache
C-01-201812-75	2	45	2	5	1	1	2							0	0	0	3.9047	1.74145	21.0196	0.677279	3.56185	21.342	15.5144	3.38743	137.76	6.13169	1.2523e+06	154768	526.543	1415.89	1	No Cyst seen	0	No Cyst seen	0	0	NO	No headache
C-01-201812-37	2	33	1	1	3	1	2							0	0	0	4.33297	2.03903	54.3479	0.313288	5.05605	30.9071	21.3749	5.15555	223.632	6.13169	181003	400575	159.676	231.151	1	No Cyst seen	0	No Cyst seen	0	0	NO	No headache
C-01-201806-37	2	28	2	1	3	1	2							0	0	0	5.18297	4.12977	1692.69	1.1595	11.5775	40.4518	61.4063	12.4414	332.082	6.13169	297618	1634.01	216.132	142.596	1	No Cyst seen	0	No Cyst seen	0	0	NO	No headache
C-01-202003-515	2	48	2	1	3	1	2							0	0	0	7.28053	2.33686	885.191	1.25853	10.5706	54.7409	71.3151	12.4414	397.134	6.13169	421197	670912	430.52	393.325	1	No Cyst seen	0	No Cyst seen	0	0	NO	No headache
C-01-202101-747	2	47	1	1	3	1	2							0	0	0	7.3251	4.07407	15.9902	4.23868	16.4198	48.6008	16.2551	1.52194	472.469	7.3251	359042	103265	503.457	70.4286	1	No Cyst seen	0	No Cyst seen	0	0	NO	No headache
C-01-201812-54	2	35	1	1	3	1	2							0	0	0	8.11164	2.93335	1062.44	0.492117	9.0624	49.981	71.3151	10.5965	428.18	6.13169	897362	635977	533.437	381.113	1	No Cyst seen	0	No Cyst seen	0	0	NO	No headache
C-01-202003-574	2	46	2	1	3	1	2							0	0	0	8.52589	5.33078	1871.16	0.96381	17.1314	49.981	77.6326	12.4414	397.134	6.13169	788106	381501	430.52	277.629	1	No Cyst seen	0	No Cyst seen	0	0	NO	No headache
C-01-202003-590	2	62	1	1	3	1	2							0	0	0	11.4069	19.111	2133.35	4.23313	14.3513	64.2523	98.3768	14.2981	428.18	6.13169	813254	264992	507.906	295.849	1	No Cyst seen	0	No Cyst seen	0	0	NO	No headache
C01201905282	2	47	1	1	2	1	2							0	0	0	19.3675	8.6228	295.689	4.1922	15.9671	34.0982	114.153	11.0735	285.074	7.3251	648963	803602	867.348	166.162	1	No Cyst seen	0	No Cyst seen	0	0	NO	No headache
C-01-GLEEXGGK1	2	55	1	1	3	1	2							0	0	0	2.15914	2.03903	7.10459	1.25853	5.55531	28.518	21.3749	5.15555	428.18	6.13169	645668	250049	216.132	86.5219	1	No Cyst seen	0	No Cyst seen	0	0	NO	normal headache
CX01201905316	2	63	2	5	2	1	2							0	0	0	7.3251	5.18997	5.77935	4.23868	16.4198	48.6008	16.2551	1.52194	472.469	7.3251	562877	75064.9	503.457	261.363	1	No Cyst seen	0	No Cyst seen	0	0	NO	normal headache
C-01-201806-0021	2	47	1	1	3	1	2							0	0	0	9.98014	6.06152	1136.1	0.748556	3.39235	48.6008	81.3935	7.91996	472.469	7.3251	2.14086e+06	2993.98	233.05	255.773	1	No Cyst seen	0	No Cyst seen	0	0	NO	normal headache
CX01201905234	2	31	1	1	3	1	2							0	0	0	3.18383	0.539047	7.36135	4.23868	16.4198	48.6008	28.1652	1.52194	472.469	7.3251	483001	402782	503.457	121.201	1	No Cyst seen	0	No Cyst seen	0	0	NO	unknown status
CX01201905317	2	28	2	1	2	1	2							0	0	0	5.84172	7.77665	95.7216	13.283	3.39235	48.6008	58.0767	14.2104	164.428	3.46338	627727	83065.9	351.944	266.952	1	No Cyst seen	0	No Cyst seen	0	0	NO	unknown status
I-02-201806-0006	1	41	2	1	2	2	1	HIV-1 NOT DETECTED	0	Not detected	732	0	Stage I	0	0	1	5.84172	0.539047	26.4863	10.2858	16.4198	48.6008	16.2551	4.74262	472.469	7.3251	738308	8396.5	503.457	250.182	1	Calcified	1	Parenchyma	5	0	INACTIVE	Severe Headache
C-01-202101-731	2	22	2	2	3	2	2							0	1	1	1.215	1.728	355.1	1.077	5.156	10.56	21.27	8.073	239.9	1.731	157800	36960	65.62	245.5	0	Not done	NA	NA	NA	NA	NA	unknown status
C-01-201812-70	2	25	1	2	2	2	2							0	1	1	4.33297	1.74145	25.9672	1.45873	5.05605	30.9071	30.8645	5.15555	261.698	6.13169	743174	437660	271.158	713.488	1	No Cyst seen	0	No Cyst seen	0	0	NO	unknown status
IX02201905326	1	77	2	5	2	2	1	<1000	< 40	<1000	533	138	Stage III	0	0	0	7.3251	4.07407	9.43468	4.23868	16.4198	48.6008	16.2551	1.52194	472.469	7.3251	907410	105289	503.457	160.549	0	Not done	NA	NA	NA	NA	NA	unknown status
C-02-202003-599	1	55	2	5	2	2	2							0	0	0	23.3767	110.039	86.3697	4.45599	22.7066	28.518	117.55	14.2981	8313.38	2.64878	767761	4033.52	2697.79	479.024	0	Not done	NA	NA	NA	NA	NA	unknown status
I-02-201806-0011	1	33	1	1	3	2	1	HIV-1 NOT DETECTED	0	Not detected	476	1	Stage I	0	0	0	0.6562	1.455	6.575	0.8711	3.041	7.711	43.7385	6.271	208.2	3.071	229700	208300	38.7423	177	1	No Cyst seen	0	No Cyst seen	0	0	NO	No headache
I-02-201806-0010	1	35	1	1	3	2	1	HIV-1 NOT DETECTED	0	Not detected	32	0	Stage I	0	0	0	13.166	2.49022	14.9953	2.01289	16.4198	48.6008	49.2023	4.74262	472.469	7.3251	1.15475e+06	570617	233.05	322.786	1	No Cyst seen	0	No Cyst seen	0	0	NO	No headache
I-01-202101-808	2	36	1	6	3	2	1	>1000	5390	>1000	789	8	Stage II	0	0	0	1.028	2.002	34.85	1.496	3.571	7.711	9.373	6.271	208.2	2.431	105100	169500	38.7423	354.8	1	No Cyst seen	0	No Cyst seen	0	0	NO	unknown status
CX02202002320	1	44	1	4	3	2	2							0	0	0	2.93	5.414	568.2	1.925	5.683	20.18	43.4	11.73	358.4	2.431	49570	448500	414.7	698.7	1	No Cyst seen	0	No Cyst seen	0	0	NO	No headache
C01201905305	2	22	2	1	3	2	2							0	0	0	10.7842	1.54271	15.9902	10.2858	16.4198	48.6008	74.0452	4.74262	472.469	7.3251	1.44393e+06	1.33834e+06	569.192	143.697	1	No Cyst seen	0	No Cyst seen	0	0	NO	normal headache
IX01201905331	2	32	1	1	4	3	1	HIV-1 NOT DETECTED	0	Not detected	825	27	Stage III	1	0	1	1.028	2.002	11.77	0.9735	5.683	7.711	43.7385	6.271	239.9	0.9252	103500	148000	38.7423	387.3	1	Calcified	2	Parenchyma	5	0	INACTIVE	normal headache
C-02-201806-0002	1	30	1	2	3	3	2							0	0	1	11.9803	15.2068	2523.11	0.748556	74.872	21.8309	125.962	14.2104	472.469	7.3251	545406	136211	569.192	126.828	1	Calcified	1	Parenchyma	0	0	INACTIVE	unknown status
C-01-202101-925	2	41	1	1	3	3	2							0	1	1	2.545	3.12	103.1	0.669	5.683	17.48	39.4	9.892	300.5	3.071	211100	719400	304.9	92.68	1	Vesicular	2	Both	1	1	ACTIVE	No headache
C-01-202101-714	2	53	1	1	3	3	2							1	1	1	5.46	3.972	1111	1.925	9.886	22.87	65.01	13.57	358.4	3.673	690000	78580	304.9	128.8	1	Mixed	4	Both	1	1	MIXED	No headache
C-01-201812-21	2	30	1	1	2	3	2							1	1	1	13.7	2.562	29.11	4.34443	9.56485	78.502	95.53	8.709	780.8	11.33	838800	1354000	775.2	175	1	Mixed	4	Parenchyma	9	1	MIXED	unknown status
I-01-201812-50	2	34	1	4	2	3	1	HIV-1 NOT DETECTED	0	Not detected	256	0	Stage IV	0	1	1	16.2973	12.9311	1592.01	1.6615	28.8073	73.7542	114.888	14.2981	572.97	1.63358	1.58113e+06	1.52229e+06	953.059	659.778	0	Not done	NA	NA	NA	NA	NA	unknown status
C-01-202003-454	2	41	1	2	2	3	2							0	1	1	15.4851	2.33686	22.6327	1.35829	9.56485	66.6286	103.991	8.76532	487.94	6.13169	1.35944e+06	1.04152e+06	783.066	328.285	0	Not done	NA	NA	NA	NA	NA	unknown status
I-01-202006-630	2	38	1	4	2	3	1	HIV-1 NOT DETECTED	0	Not detected	362	84	Stage IV	0	1	1	2.60181	1.59274	12.3536	0.227069	4.55735	26.1275	9.71454	5.15555	223.632	6.13169	398128	385777	38.7423	444.291	1	No Cyst seen	0	No Cyst seen	0	0	NO	No headache
C-01-202003-510	2	40	1	1	3	3	2							0	1	1	4.482	2.838	12.68	1.925	6.736	22.87	47.26	11.73	329.8	0.9252	353200	564700	414.7	265.7	1	No Cyst seen	0	No Cyst seen	0	0	NO	No headache
C01201905256	2	38	1	1	2	3	2							0	1	1	9.35212	3.23202	168.194	1.1595	7.05597	49.981	57.9659	10.5965	397.134	6.13169	1.50606e+06	690174	378.172	245.283	1	No Cyst seen	0	No Cyst seen	0	0	NO	No headache
C-01-202101-817	2	47	1	1	2	3	2							1	0	0	1.215	8.058	337.4	0.1871	5.156	24.2	26.24	9.892	270.6	6.13169	223100	343322	65.62	229.4	0	Not done	NA	NA	NA	NA	NA	unknown status
C-01-202101-901	2	49	1	1	3	3	2							1	0	0	2.354	6.876	1087	0.9735	8.312	20.18	58.17	11.73	358.4	2.431	231900	64110	248.2	152.9	0	Not done	NA	NA	NA	NA	NA	unknown status
I-01-202101-925	2	46	1	1	3	3	1	>1000	1540	>1000	155	96	Stage I	0	0	0	1.215	1.455	3.479	0.8711	3.571	9.144	43.7385	6.271	239.9	0.9252	159600	239300	65.62	395.5	0	Not done	NA	NA	NA	NA	NA	No headache
I-02-201806-0059	1	61	1	1	3	3	1	HIV-1 NOT DETECTED	0	Not detected	296	1	Stage I	0	0	0	0.8414	1.728	6.225	2.47	3.571	6.259	43.7385	4.492	208.2	2.09	246800	343322	38.7423	277.9	0	Not done	NA	NA	NA	NA	NA	unknown status
C01201905348	2	57	1	1	3	3	2							0	0	0	1.25269	1.44408	5.03184	3.68079	5.05605	28.518	21.3749	5.15555	223.632	6.13169	837237	328032	101.131	66.5594	0	Not done	NA	NA	NA	NA	NA	unknown status
I-01-201812-70	2	26	1	1	2	3	1	HIV-1 NOT DETECTED	0	Not detected	303	0	Stage I	0	0	0	6.44536	1.44408	39.303	2.28288	5.05605	30.9071	30.8645	5.15555	223.632	4.94556	1.55895e+06	352925	159.676	610.322	1	No Cyst seen	0	No Cyst seen	0	0	NO	No headache
I-01-202006-603	2	41	1	1	3	3	1	HIV-1 NOT DETECTED	0	Not detected	277	76	Stage III	0	0	0	5.60525	2.63497	79.0556	1.1595	5.05605	33.2949	39.3207	5.15555	261.698	6.13169	927207	572789	430.52	215.014	1	No Cyst seen	0	No Cyst seen	0	0	NO	No headache
C-01-201812-84	2	39	1	1	4	3	2							0	0	0	14.7335	6.06152	45.6996	5.20065	8.47187	21.8309	114.153	7.91996	539.976	7.3251	567088	571734	671.419	272.54	1	No Cyst seen	0	No Cyst seen	0	0	NO	Severe Headache
C-01-201812-53	2	45	1	2	3	3	2							0	0	0	10.82	10.15	3393	5.309	26.06	61.4	148.4	28.67	596.9	3.673	1342000	663000	1407	273.8	1	No Cyst seen	0	No Cyst seen	0	0	NO	No headache
I-01-202101-832	2	61	1	1	3	4	1	<1000	257	<1000	494	62	Stage III	0	0	1	3.123	5.124	206.5	2.36	5.156	17.48	39.4	9.892	300.5	3.673	1277000	310400	190.1	856.2	1	Calcified	2	Both	5	0	INACTIVE	unknown status
C-02-202003-502	1	37	1	2	3	4	2							0	1	1	107.56	2972.32	4268.8	4.56781	885.181	95.1045	166.903	23.7178	627.236	4.25065	575492	7060.65	1024.98	299.9	1	Calcified	1	extra-Parenchyma	5	0	INACTIVE	unknown status
C-02-201806-0011	1	32	1	1	3	4	2							1	1	1	1.403	2.838	114.7	0.669	4.628	18.83	15.78	6.271	239.9	2.431	285600	118300	38.7423	261.7	1	Vesicular	4	Both	4	1	MIXED	Severe Prog Head
C-01-202003-531	2	65	2	1	1	4	2							1	1	1	0.8414	3.12	45.02	2.36	4.1	9.144	9.373	6.271	239.9	3.673	106600	197300	38.7423	444.4	0	Not done	NA	NA	NA	NA	NA	unknown status
C01201905207	2	45	1	2	3	4	2							1	1	1	2.93	4.259	882.1	1.39	8.312	18.83	51	11.73	358.4	3.673	655100	327300	248.2	261.7	1	No Cyst seen	0	No Cyst seen	0	0	NO	No headache
IX02201905327	1	28	2	1	3	4	1	HIV-1 NOT DETECTED	0	Not detected	575	21	Stage III	0	1	1	3.18383	2.49022	15.9902	9.40217	16.4198	48.6008	16.2551	7.91996	472.469	7.3251	576542	208595	503.457	294.881	1	No Cyst seen	0	No Cyst seen	0	0	NO	normal headache
IX02201905217	1	36	2	1	3	4	1	HIV-1 NOT DETECTED	0	Not detected	266	36	Stage I	0	0	0	4.09466	4.07407	24.7974	1.40763	16.4198	48.6008	16.2551	4.74262	472.469	7.3251	935928	175445	503.457	132.453	0	Not done	NA	NA	NA	NA	NA	unknown status
IX02201905304	1	38	2	2	4	4	1	<1000	< 40	<1000	756	6	Stage II	0	0	0	6.69005	3.40832	76.8235	5.69156	16.4198	48.6008	49.2023	4.74262	472.469	7.3251	708909	601027	99.4602	567.559	0	Not done	NA	NA	NA	NA	NA	unknown status
I-01-202001-454	2	46	1	1	2	4	1	HIV-1 NOT DETECTED	0	Not detected	0	84	Stage II	0	0	0	1.215	1.455	19.38	0.3746	3.571	7.711	9.373	6.271	208.2	3.071	300600	152600	38.7423	152.9	0	Not done	NA	NA	NA	NA	NA	unknown status
CX02201905235	1	36	2	2	4	4	2							0	0	0	7.52616	5.18997	548.818	2.01289	16.4198	48.6008	49.2023	7.91996	472.469	7.3251	584044	2117.89	503.457	384.101	0	Not done	NA	NA	NA	NA	NA	unknown status
CX02201905272	1	40	1	1	3	4	2							0	0	0	112.667	1786.57	950	9.40217	456.171	111.75	237.14	38.9827	677.594	7.3251	357520	426210	1751.55	222.209	0	Not done	NA	NA	NA	NA	NA	unknown status
CX01201905218	2	20	2	1	3	4	2							0	0	0	1.25269	3.83023	21.2092	0.91543	5.05605	35.6816	26.2872	5.15555	223.632	6.13169	1.44758e+06	279229	159.676	227.115	0	Not done	NA	NA	NA	NA	NA	unknown status
C-01-202109-1133	2	21	2	2	2	4	2							0	0	0	2.93	6.582	1934	1.285	8.837	26.85	77.93	11.73	329.8	1.731	106300	43830	360.3	237.5	0	Not done	NA	NA	NA	NA	NA	unknown status
C-01-201806-0009	2	48	1	1	2	4	2							1	0	0	22.4157	3.40832	21.6429	4.70129	8.47187	30.1503	120.13	11.0735	164.428	7.3251	384034	1.29452e+06	770.625	154.933	1	No Cyst seen	0	No Cyst seen	0	0	NO	unknown status
IX01201905261	2	31	1	1	3	4	1	HIV-1 NOT DETECTED	0	Not detected	0	53	Stage III	0	0	0	4.287	2.279	77.8	2.913	6.736	20.18	51	9.892	329.8	3.071	526700	1089000	468.4	318.3	1	No Cyst seen	0	No Cyst seen	0	0	NO	No headache
C02201905205	1	35	2	5	3	4	2							0	0	0	17.0615	59.667	1405.53	0.748556	54.2235	12.5377	108.015	11.0735	472.469	7.3251	689048	4500.53	351.944	595.304	1	No Cyst seen	0	No Cyst seen	0	0	NO	Severe Headache
C-02-201806-0039	1	41	2	1	4	4	2							0	0	0	3.898	2.838	35.44	1.496	7.787	24.2	51	8.073	300.5	1.731	220900	788900	414.7	269.8	1	No Cyst seen	0	No Cyst seen	0	0	NO	No headache
C-02-201806-0026	1	26	1	2	5	4	2							0	0	0	8.3522	1.54271	236.45	9.84574	16.4198	48.6008	13.7242	1.52194	472.469	7.3251	631334	263683	503.457	420.291	1	No Cyst seen	0	No Cyst seen	0	0	NO	No headache
C-02-201806-0041	1	36	1	1	3	4	2							0	0	0	9.16979	6.06152	1396.09	2.58636	38.172	17.3586	95.1755	7.91996	472.469	7.3251	615931	478824	351.944	199.808	1	No Cyst seen	0	No Cyst seen	0	0	NO	No headache
C-02-QPE2Z5ZGZ	1	30	1	1	4	4	2							0	0	0	62.4896	635.485	11152.7	12.0148	103.134	76.4869	206.568	48.1826	463.965	7.3251	402260	10283.8	1235.81	154.933	1	No Cyst seen	0	No Cyst seen	0	0	NO	No headache
C01201905304	2	62	1	1	3	4	2							0	0	0	1.215	2.279	83.01	1.181	3.571	9.144	43.7385	6.271	239.9	1.731	549100	66540	38.7423	156.9	1	No Cyst seen	0	No Cyst seen	0	0	NO	No headache
C-01-202003-553	2	30	2	3	2	4	2							0	0	0	8.11164	2.63497	70.3766	1.96992	6.05508	40.4518	43.2881	6.95036	365.155	6.13169	1.36078e+06	1.16485e+06	378.172	320.171	1	No Cyst seen	0	No Cyst seen	0	0	NO	No headache
CX01201905261	2	34	1	2	3	5	2							0	1	1	1.592	1.728	11.95	1.181	3.571	9.144	15.78	8.073	239.9	3.673	1013000	250100	129.7	308.2	0	Not done	NA	NA	NA	NA	NA	unknown status
I-01-201806-37	2	32	2	1	4	5	1	HIV-1 NOT DETECTED	0	Not detected	601	0	Stage I	0	1	1	5.60525	1.74145	2.74028	3.86831	5.05605	33.2949	26.2872	6.95036	261.698	6.13169	907408	491587	159.676	528.161	1	No Cyst seen	0	No Cyst seen	0	0	NO	No headache
CX01201905312	2	25	1	2	3	5	2							0	0	0	4.09466	4.07407	14.4963	0.748556	16.4198	48.6008	28.1652	1.52194	472.469	7.3251	517262	321138	503.457	149.316	0	Not done	NA	NA	NA	NA	NA	unknown status
C-01-MDYLVKER4	2	47	1	1	3	5	2							0	0	0	11.5828	0.539047	5.24545	3.13755	16.4198	48.6008	66.3061	4.74262	472.469	7.3251	451773	904975	351.944	132.453	0	Not done	NA	NA	NA	NA	NA	unknown status
I-02-202009-614	1	52	1	1	4	5	1	HIV-1 NOT DETECTED	0	Not detected	241	60	Stage I	0	0	0	1.028	3.12	99.57	1.285	4.628	9.144	15.78	6.271	239.9	1.731	466900	122600	38.7423	241.5	1	No Cyst seen	0	No Cyst seen	0	0	NO	No headache
I-02-201806-0026	1	25	1	2	5	5	1	<1000	20	<1000	534	2	Stage I	0	0	0	1.20257	0.539047	70.3549	2.58636	16.4198	48.6008	16.2551	4.74262	472.469	7.3251	221833	51950.9	503.457	160.549	1	No Cyst seen	0	No Cyst seen	0	0	NO	No headache
I-02-201806-0057	1	40	2	1	3	5	1	HIV-1 NOT DETECTED	0	Not detected	53	0	Stage I	0	0	0	13.166	1.54271	28.6491	4.23868	16.4198	48.6008	16.2551	1.52194	472.469	7.3251	1.87902e+06	8396.5	503.457	656.301	1	No Cyst seen	0	No Cyst seen	0	0	NO	unknown status
C-02-201806-0040	1	35	1	1	3	5	2							0	0	0	12.3766	57.0981	8311.42	5.69156	60.635	68.1319	178.503	35.9076	164.428	7.3251	568081	227431	1054.78	188.599	1	No Cyst seen	0	No Cyst seen	0	0	NO	No headache
CX01201905330	2	59	2	5	3	5	2							0	0	0	10.7842	2.49022	21.3992	8.04797	16.4198	48.6008	39.416	7.91996	472.469	3.46338	494814	199755	233.05	154.933	1	No Cyst seen	0	No Cyst seen	0	0	NO	No headache

## Sheet: Metadata
Variable Name	Description	Units of Measurement	Data Codes
PID	Participant Identifier	N/A	Unique code for each participant
Match	number showing matched participants (NA if unmatched)	N/A	NA for unmatched
Region	Geographical region (numerical codes)	N/A	1 = Iringa, 2 = Mbeya
Age	Age of participant	Years	N/A
Sex	Gender of participant	N/A	1 = Male, 2 = Female
Marital Stat	Marital status (1=Single, 2=Married, 3=Divorced, 4=Widowed, 5=Other)	N/A	1 = Single, 2 = Married, 3 = Divorced, 4 = Widowed, 5 = Other
Edu LvL	level of Education for each participants	N/A	1 = Informal, 2 = Primary, 3 = Secondary, 4 = Post secondary
Occupation new	Participants Occupation category	N/A	1 = Farmer, 2 = Miners, 3 = Unemployed, 4 = Formal employment, 5 = Small Business owners
HIV Stat	HIV status (1=Positive, 2=Negative)	N/A	1 = Positive, 2 = Negative
Viral Load	Viral load result (text description)	N/A	Text description
V/Load (copies/ml)	Viral load in copies/ml	Copies/ml	N/A
Copies	Absolute Viral load copies	Copies/ml	N/A
CD4	CD4 cell count for all HIV+ participants	Cells/μL	N/A
ART Months	Duration in months on Highly Active Antiretroviral Therapy	Months	N/A
HIV stage	HIV clinical staging according to CDC (stages of HIV progression)	N/A	1 = Asymptomatic, 2 = Mild symptoms, 3 = Advanced symptoms, 4 = AIDS
TsAb	Taenia solium Antibodies in blood serum	N/A	1 = Present, 2 = Absent
TsAg	Taenia solium Antigens in blood serum	N/A	1 = Present, 2 = Absent
CC+	CC+ status (definition of cysticercosis). Does the paerticipant have CC	N/A	1 = Cysticercosis positive, 0 = cysticercosis negative
TNF-a	median concerntration of TNF-alpha cytokine in serum	pg/ml	N/A
IL-6	median concerntration of Interleukin-6 cytokine	pg/ml	N/A
IL-8	median concerntration of Interleukin-8 cytokine	pg/ml	N/A
IL-10	median concerntration of Interleukin-10 cytokine	pg/ml	N/A
IL-1b	median concerntration of Interleukin-1 beta cytokine	pg/ml	N/A
IFN-g	medican concerntration of Interferon-gamma cytokine	pg/ml	N/A
IL-4	median concerntration of Interleukin-4 cytokine	pg/ml	N/A
IL-17	median concerntration of Interleukin-17 cytokine	pg/ml	N/A
IL-13	median concerntration of Interleukin-13 cytokine	pg/ml	N/A
IL-5	median concerntration of Interleukin-5 cytokine	pg/ml	N/A
IL-12	median concerntration of Interleukin-12 cytokine	pg/ml	N/A
Cyst Feature	Feature of cysts (numerical codes)	N/A	Numerical codes
Cyst Vaibility	Viability of cysts (1=Viable, 0=Non-viable)	N/A	1 = Viable, 0 = Non-viable
NCC (NO/INACTIVE/MIXED/ACTIVE)	Neurocysticercosis status (NO/INACTIVE/MIXED/ACTIVE)	N/A	NO/INACTIVE/MIXED/ACTIVE
Neurological Symptoms	Neurological symptoms (text description)	N/A	Text description
